# Supplementary material for: Evaluation of African Swine Fever Virus E111R Gene on Viral Replication and Porcine Virulence
Source: Viruses. 2023 Mar 30;15(4):890. doi: 10.3390/v15040890 (PMC10143872; doi:10.3390/v15040890)
Supplement: Supplementary file 1 [file viruses-15-00890-s001.zip]

Archive with 1 entries (1 files):
- viruses-2198331-supplementary.pdf
